# Supplementary material for: How do college coaches in the United States identify youth female and male soccer players?
Source: PLoS One. 2025 Sep 12;20(9):e0331134. doi: 10.1371/journal.pone.0331134 (PMC12431234; doi:10.1371/journal.pone.0331134)
Supplement: S1 Data — (XLSX) [file pone.0331134.s001.xlsx]

## Sheet: Womens
Gender	Division	Role	Coaching experience	College soccer specific knowledge	Formal education	Playing experience	Scouting experience	Most important attribute	Second most important attribute	Third most important attribute	Games (live)	Games (video)	Social media clips	Statistics	Testing	Video highlights	View of other coaches/scouts	Most important method	Second most important method	Third most important method	Acceleration	Agility	Balance	Jumping reach	Natural fitness	Pace	Stamina	Strength	Most important attribute	Second most important attribute	Third most important attribute	Aggression	Bravery	Coachability	Composure	Concentration	Confidence	Commitment	Determination	Goal-orientated	Grit	Leadership	Motivation	Personality	Positive mindset	Resilient	Winning mindset	Work rate	Most important attribute
Male	Women Division 1	Head Coach	5	5	1	2	3	College soccer specific knowledge	Coaching experience	Playing experience	5	3	2	3	3	3	3	Games (live)	View of other coaches/scouts	Testing (e.g., physical)	5	5	4	3	3	5	3	3	Agility	Acceleration	Pace	4	4	5	5	4	5	5	4	4	4	5	4	3	5	5	5	4	Leadership
Female	Women Division 1	Assistant Coach	3	4	3	2	3	College soccer specific knowledge	Coaching experience	Scouting experience	5	4	2	3	3	2	2	Games (live)	Games (video)	Testing (e.g., physical)	5	5	4	3	3	5	5	5	Pace	Acceleration	Agility	4	3	5	3	3	4	5	4	5	5	5	5	5	5	5	5	5	Work rate
Male	Women Division 1	Assistant Coach	3	4	2	2	4	Scouting experience	Coaching experience	College soccer specific knowledge	5	4	3	2	1	3	1	Games (live)	Games (video)	Video highlights	4	4	5	3	3	4	3	3	Balance	Acceleration	Pace	2	2	5	4	3	4	4	4	5	5	2	3	2	5	5	4	5	Resilient
Male	Women Division 1	Assistant Coach	5	4	3	2	3	Coaching experience	College soccer specific knowledge	Scouting experience	5	3	2	2	2	3	1	Games (live)	Games (video)	Video highlights	4	4	4	2	3	3	3	3	Agility	Balance	Acceleration	3	3	5	4	4	5	5	4	3	3	3	5	3	3	3	3	5	Motivation
Male	Women Division 1	Assistant Coach	4	5	1	4	5	Scouting experience	College soccer specific knowledge	Coaching experience	5	4	2	3	3	3	2	Games (live)	Games (video)	Video highlights	4	4	4	4	4	4	4	4	Acceleration	Pace	Strength	3	3	3	3	3	3	4	4	4	4	3	4	4	3	4	4	5	Work rate
Male	Women Division 1	Assistant Coach	4	4	4	4	4	College soccer specific knowledge	Scouting experience	Coaching experience	4	3	3	3	2	3	4	Games (live)	View of other coaches/scouts	Video highlights	4	4	4	3	4	4	4	3	Pace	Natural fitness	Balance	4	4	5	4	4	4	4	4	4	4	4	4	4	4	4	4	4	Coachability
Female	Women Division 1	Assistant Coach,Recruiting Coordinator	5	5	4	2	5	College soccer specific knowledge	Scouting experience	Coaching experience	5	4	2	2	2	3	3	Games (live)	Games (video)	View of other coaches/scouts	4	4	4	3	4	5	4	5	Pace	Strength	Acceleration	5	5	5	5	4	4	5	5	4	5	4	4	5	4	5	5	5	Work rate
Female	Women Division 1	Assistant Coach,Recruiting Coordinator	4	5	4	3	5	College soccer specific knowledge	Scouting experience	Coaching experience	5	4	2	4	2	3	3	Games (live)	Statistics	Games (video)	4	5	3	3	4	4	4	3	Agility	Pace	Natural fitness	4	4	5	3	3	3	4	4	3	5	2	4	4	3	5	3	5	Coachability
Male	Women Division 1	Head Coach	3	3	1	2	3	Scouting experience	Coaching experience	College soccer specific knowledge	4	3	2	2	3	3	3	Games (live)	View of other coaches/scouts	Statistics	3	3	3	2	3	3	3	3	Pace	Acceleration	Strength	3	3	4	3	3	3	4	3	3	4	3	4	4	4	4	4	4	Grit
Male	Women Division 1	Assistant Coach	5	5	5	3	5	College soccer specific knowledge	Coaching experience	Formal education	5	5	2	3	3	4	3	Games (live)	Games (video)	Video highlights	4	4	4	4	5	4	4	5	Agility	Strength	Natural fitness	4	4	5	4	5	5	5	5	5	5	5	5	5	5	5	5	5	Coachability
Male	Women Division 1	Head Coach	4	5	3	4	5	Coaching experience	Scouting experience	Playing experience	5	3	3	2	3	3	3	Games (live)	Games (video)	View of other coaches/scouts	5	5	4	3	4	5	4	3	Acceleration	Pace	Agility	4	4	5	5	4	5	5	4	5	4	5	4	5	5	4	5	5	Coachability
Male	Women Division 1	Head Coach	4	5	3	4	5	College soccer specific knowledge	Scouting experience	Coaching experience	4	4	1	2	1	3	2	Games (live)	Games (video)	Video highlights	5	4	2	2	3	5	3	3	Acceleration	Pace	Strength	4	4	5	4	3	5	5	4	4	4	3	5	3	5	5	5	5	Composure
Male	Women Division 1	Head Coach	5	5	4	3	4	College soccer specific knowledge	Coaching experience	Scouting experience	5	3	2	2	2	3	2	Games (live)	Games (live)	Video highlights	4	4	4	2	3	4	3	4	Acceleration	Agility	Pace	4	4	5	4	4	4	5	5	3	4	3	5	3	5	5	5	5	Commitment
Male	Women Division 1	Recruiting Coordinator,Co-Head Coach	5	5	3	5	5	Scouting experience	Playing experience	College soccer specific knowledge	5	3	3	3	3	3	4	Games (live)	View of other coaches/scouts	Testing (e.g., physical)	4	5	5	3	5	4	4	5	Agility	Stamina	Strength	5	5	5	5	5	5	5	5	5	5	5	5	5	5	5	5	5	Personality
Male	Women Division 1	Co-Head Coach	5	5	3	2	4	College soccer specific knowledge	Coaching experience	Scouting experience	5	3	2	2	3	2	4	Games (live)	Games (video)	View of other coaches/scouts	5	4	4	3	3	4	3	3	Acceleration	Agility	Pace	2	4	5	5	5	5	5	5	4	5	4	5	4	4	5	5	5	Bravery
Male	Women Division 1	Head Coach	5	5	2	2	5	Scouting experience	College soccer specific knowledge	Coaching experience	5	3	2	2	1	3	1	Games (live)	Games (video)	Video highlights	5	3	3	2	4	5	5	3	Pace	Acceleration	Natural fitness	5	5	5	3	3	3	5	5	3	5	3	5	4	4	5	4	5	Work rate
Male	Women Division 1	Head Coach	5	4	2	3	5	Scouting experience	Coaching experience	College soccer specific knowledge	5	4	2	2	2	3	3	Games (live)	Games (video)	Video highlights	5	4	3	2	3	5	4	4	Pace	Acceleration	Agility	3	4	5	4	3	4	4	4	4	4	5	4	4	4	5	5	5	Coachability
Female	Women Division 1	Assistant Coach	4	4	3	3	4	College soccer specific knowledge	Scouting experience	Playing experience	5	4	2	2	2	3	4	Games (live)	Games (video)	View of other coaches/scouts	4	4	3	3	4	5	5	4	Stamina	Pace	Strength	3	3	5	4	4	4	4	4	4	4	3	4	4	3	4	4	5	Coachability
Male	Women Division 1	Associate Coach,Recruiting Coordinator	5	5	4	4	4	College soccer specific knowledge	Coaching experience	Scouting experience	5	4	2	4	3	3	3	Games (live)	Games (video)	Statistics	5	4	4	3	4	5	5	4	Pace	Acceleration	Stamina	3	3	5	5	5	4	4	5	4	5	4	4	3	4	5	5	5	Coachability
Male	Women Division 1	Associate Coach	4	5	2	3	4	College soccer specific knowledge	Coaching experience	Scouting experience	5	3	2	3	3	3	4	Games (live)	View of other coaches/scouts	Games (video)	5	5	5	5	5	5	5	5	Acceleration	Stamina	Strength	4	5	5	5	5	5	5	5	5	5	5	5	5	5	5	5	5	Coachability
Male	Women Division 1	Assistant Coach	5	5	2	1	2	College soccer specific knowledge	Coaching experience	Scouting experience	5	3	2	3	4	3	3	Games (live)	Testing (e.g., physical)	Statistics	4	4	4	3	5	5	5	3	Natural fitness	Pace	Stamina	3	5	5	4	4	3	5	5	4	5	3	5	5	5	5	5	5	Coachability
Male	Women Division 1	Assistant Coach	3	4	2	2	4	College soccer specific knowledge	Scouting experience	Coaching experience	5	4	2	4	3	2	1	Games (live)	Games (video)	Statistics	3	4	2	2	3	5	4	3	Pace	Stamina	Agility	4	4	5	3	3	3	3	3	3	3	3	4	3	3	3	4	5	Work rate
Male	Women Division 1	Assistant Coach	4	5	4	3	4	College soccer specific knowledge	Coaching experience	Scouting experience	5	3	2	3	3	3	3	Games (live)	Games (video)	View of other coaches/scouts	4	3	4	3	4	4	3	3	Acceleration	Agility	Balance	5	4	4	4	4	4	5	4	4	4	4	4	4	4	4	4	4	Aggression
Male	Women Division 1	Assistant Coach,Associate Coach	5	5	5	5	4	College soccer specific knowledge	Coaching experience	Playing experience	5	3	2	2	3	2	3	Games (live)	View of other coaches/scouts	Games (video)	5	5	5	4	4	5	5	4	Stamina	Pace	Agility	5	5	5	5	5	4	5	5	5	4	3	4	3	5	5	5	5	Winning mindset
Male	Women Division 1	Head Coach	3	4	3	3	3	College soccer specific knowledge	Coaching experience	Scouting experience	5	2	1	4	4	3	2	Games (live)	Statistics	Games (video)	5	5	5	3	3	5	5	5	Pace	Agility	Stamina	4	5	5	5	5	5	5	4	4	5	5	5	4	5	5	5	5	Grit
Female	Women Division 1	Head Coach	5	5	2	3	5	College soccer specific knowledge	Coaching experience	Scouting experience	5	3	2	2	3	3	3	Games (live)	Video highlights	Games (video)	4	4	4	3	3	5	5	5	Pace	Strength	Agility	5	4	5	5	5	5	5	5	5	5	3	5	5	4	5	5	5	Commitment
Male	Women Division 1	Head Coach	4	5	2	3	4	College soccer specific knowledge	Scouting experience	Coaching experience	5	3	2	2	3	4	3	Games (live)	Video highlights	Games (video)	5	5	4	4	3	5	3	3	Acceleration	Pace	Agility	4	4	5	4	4	5	5	5	4	5	4	5	4	5	5	5	5	Grit
Male	Women Division 1	Head Coach	4	4	3	3	4	College soccer specific knowledge	Scouting experience	Coaching experience	5	3	2	3	3	3	3	Games (live)	Games (video)	View of other coaches/scouts	5	4	4	3	3	5	3	3	Acceleration	Pace	Agility	3	4	4	5	4	4	4	5	4	5	4	4	4	5	5	5	4	Composure
Female	Women Division 1	Head Coach	4	4	3	3	3	College soccer specific knowledge	Scouting experience	Coaching experience	5	4	2	3	4	4	3	Games (live)	Games (video)	Video highlights	4	4	4	3	4	4	4	4	Pace	Stamina	Agility	4	4	4	4	4	4	4	4	3	4	4	4	3	4	4	4	4	Determination
Female	Women Division 1	Head Coach	5	5	2	4	5	College soccer specific knowledge	Scouting experience	Coaching experience	5	4	2	2	2	3	3	Games (live)	Games (video)	Video highlights	5	5	4	3	4	5	5	4	Stamina	Pace	Agility	5	5	5	4	4	5	5	5	4	5	4	5	4	5	5	5	5	Winning mindset
Female	Women Division 1	Head Coach	5	5	2	2	4	College soccer specific knowledge	Scouting experience	Coaching experience	5	3	2	3	2	3	1	Games (live)	Statistics	Games (video)	5	5	5	4	5	5	5	5	Pace	Acceleration	Natural fitness	4	5	5	5	4	5	5	5	4	5	4	5	5	5	5	5	5	Confidence
Female	Women Division 1	Assistant Coach	4	3	2	3	4	Coaching experience	Scouting experience	College soccer specific knowledge	5	4	2	3	3	3	2	Games (live)	Games (video)	Video highlights	4	5	5	3	3	4	4	4	Agility	Balance	Pace	4	5	4	4	5	4	5	5	4	4	4	5	4	4	5	5	5	Winning mindset
Female	Women Division 1	Head Coach	4	4	1	2	4	College soccer specific knowledge	Coaching experience	Scouting experience	5	3	2	3	2	3	2	Games (live)	Games (video)	Video highlights	4	4	5	3	3	4	3	3	Acceleration	Balance	Agility	3	4	5	5	5	4	5	4	4	4	4	5	5	4	4	4	5	Commitment
Female	Women Division 1	Assistant Coach	4	4	4	4	4	Coaching experience	College soccer specific knowledge	Scouting experience	3	5	2	3	2	5	4	Games (video)	Video highlights	Statistics	4	4	3	4	4	4	5	4	Stamina	Strength	Agility	4	4	5	4	5	5	5	4	4	4	4	4	5	4	4	4	4	Winning mindset
Female	Women Division 1	Assistant Coach	5	5	3	3	4	College soccer specific knowledge	Coaching experience	Playing experience	5	4	1	2	2	3	4	Games (live)	Games (video)	View of other coaches/scouts	3	3	3	3	3	4	5	3	Stamina	Strength	Pace	3	5	5	4	3	3	5	4	3	4	3	5	4	5	5	4	5	Composure
Male	Women Division 1	Associate Coach	3	5	2	5	5	College soccer specific knowledge	Coaching experience	Playing experience	4	3	2	3	4	3	3	Games (live)	Games (video)	Testing (e.g., physical)	4	4	4	3	4	4	3	3	Natural fitness	Acceleration	Agility	3	4	4	4	4	4	5	5	4	4	3	4	3	4	4	4	5	Determination
Male	Women Division 1	Assistant Coach,Recruiting Coordinator	4	5	3	3	5	College soccer specific knowledge	Scouting experience	Coaching experience	5	4	3	2	2	3	4	Games (live)	View of other coaches/scouts	Games (video)	5	5	5	3	5	5	5	4	Pace	Natural fitness	Agility	5	5	5	5	5	5	5	5	5	5	5	5	5	5	5	5	5	Confidence
Male	Women Division 1	Assistant Coach	5	5	5	3	4	Coaching experience	College soccer specific knowledge	Formal education	3	3	2	3	3	3	2	Games (live)	Video highlights	View of other coaches/scouts	3	3	4	3	4	3	4	4	Natural fitness	Acceleration	Strength	3	4	5	5	5	4	5	5	5	5	5	5	5	5	5	5	5	Coachability
Male	Women Division 1	Associate Coach,Recruiting Coordinator	4	5	3	2	4	Scouting experience	College soccer specific knowledge	Coaching experience	5	4	2	2	3	4	3	Games (live)	Games (video)	Video highlights	4	4	4	3	5	5	5	5	Natural fitness	Stamina	Pace	5	5	5	5	5	5	5	5	5	5	5	5	5	5	5	5	5	Work rate
Female	Women Division 1	Assistant Coach	4	4	3	4	4	Scouting experience	College soccer specific knowledge	Playing experience	5	3	3	3	3	3	2	Games (live)	Games (video)	Statistics	3	3	3	2	4	4	4	4	Pace	Stamina	Strength	4	4	4	4	4	4	4	4	3	4	3	4	3	3	3	3	4	Work rate
Female	Women Division 1	Assistant Coach	4	5	3	2	5	College soccer specific knowledge	Scouting experience	Coaching experience	5	3	4	5	3	3	4	Games (live)	Statistics	View of other coaches/scouts	5	4	4	4	5	5	5	4	Pace	Natural fitness	Stamina	2		5	5	5	5	5	5	5	5	3	5	4	4	5	5	5	Motivation
Female	Women Division 1	Assistant Coach	4	4	2	3	3	College soccer specific knowledge	Coaching experience	Scouting experience	4	3	2	2	2	4	4	Games (live)	View of other coaches/scouts	Video highlights	4	3	2	3	4	4	4	3	Acceleration	Pace	Natural fitness	3	3	5	4	4	4	4	4	4	4	4	4	5	4	4	5	5	Coachability
Male	Women Division 1	Assistant Coach	4	5	3	3	5	College soccer specific knowledge	Scouting experience	Coaching experience	5	3	2	2	2	3	3	Games (live)	Games (video)	Video highlights	4	4	5	3	3	5	4	4	Pace	Balance	Agility	3	4	5	5	4	4	4	3	4	5	4	5	4	5	5	4	4	Coachability
Male	Women Division 1	Head Coach	4	4	4	3	3	College soccer specific knowledge	Scouting experience	Coaching experience	5	3	3	3	4	3	5	Games (live)	View of other coaches/scouts	Testing (e.g., physical)	5	5	4	3	4	5	4	4	Acceleration	Pace	Agility	4	4	5	4	4	5	5	4	5	5	5	4	3	4	4	5	5	Goal-orientated
Male	Women Division 1	Assistant Coach,Recruiting Coordinator,Other	5	5	3	4	3	Coaching experience	Playing experience	Formal education	5	4	2	3	2	3	5	Games (live)	View of other coaches/scouts	Games (video)	5	5	5	3	3	5	4	3	Pace	Balance	Agility	3	4	5	4	5	4	5	5	4	4	4	4	5	4	5	5	5	Determination
Male	Women Division 1	Head Coach	3	5	3	3	4	College soccer specific knowledge	Scouting experience	Coaching experience	5	3	3	2	2	3	3	Games (live)	Games (video)	Video highlights	4	4	3	2	4	3	4	3	Natural fitness	Agility	Stamina	3	3	4	4	5	4	5	4	4	4	4	5	3	3	4	5	5	Motivation
Male	Women Division 1	Associate Coach	5	5	2	3	4	College soccer specific knowledge	Coaching experience	Scouting experience	5	4	2	2	3	5	3	Video highlights	Games (live)	Games (video)	5	5	4	4	5	4	4	4	Natural fitness	Acceleration	Agility	4	4	5	4	4	5	4	4	5	4	3	5	3	4	4	4	5	Coachability
Male	Women Division 1	Head Coach	4	4	1	3	3	Coaching experience	College soccer specific knowledge	Scouting experience	4	3	1	2	3	3	2	Games (live)	Games (video)	Video highlights	3	3	4	1	4	4	3	3	Balance	Pace	Natural fitness	4	3	3	4	3	4	3	3	3	3	3	3	3	3	3	3	3	Composure
Male	Women Division 1	Assistant Coach,Recruiting Coordinator	5	5	2	3	3	College soccer specific knowledge	Coaching experience	Playing experience	5	3	2	3	3	4	2	Games (live)	Video highlights	Statistics	5	5	5	2	5	5	5	3	Pace	Acceleration	Stamina	5	5	5	5	5	5	5	5	5	5	5	5	5	5	5	5	5	Confidence
Male	Women Division 1	Head Coach	4	5	3	3	4	College soccer specific knowledge	Coaching experience	Scouting experience	5	4	3	3	3	3	3	Games (live)	Games (video)	View of other coaches/scouts	4	4	4	4	4	4	4	4	Stamina	Natural fitness	Pace	4	4	4	3	3	4	4	4	3	3	4	4	5	4	4	3	4	Coachability
Female	Women Division 1	Associate Coach,Recruiting Coordinator	4	3	4	3	5	Scouting experience	Coaching experience	Formal education	5	3	3	4	4	4	5	Games (live)	Statistics	View of other coaches/scouts	5	5	4	4	5	5	5	4	Acceleration	Pace	Stamina	4	4	4	5	5	5	5	5	4	5	4	5	4	4	5	5	5	Resilient
Male	Women Division 1	Assistant Coach	1	4	1	3	5	Scouting experience	College soccer specific knowledge	Playing experience	5	4	2	2	3	4	3	Games (live)	Games (video)	Video highlights	4	3	4	3	4	4	4	3	Pace	Acceleration	Agility	3	3	5	4	4	3	4	3	3	3	3	4	5	4	3	4	5	Work rate
Female	Women Division 1	Associate Coach	3	4	2	3	4	Scouting experience	College soccer specific knowledge	Coaching experience	5	3	2	3	3	3	2	Games (live)	Games (video)	Video highlights	3	3	3	3	4	3	3	3	Natural fitness	Agility	Acceleration	3	3	5	4	3	3	4	3	3	4	2	3	2	4	5	5	5	Coachability
Male	Women Division 1	Assistant Coach	5	5	3	3	5	Scouting experience	College soccer specific knowledge	Coaching experience	5	3	3	3	3	4	4	Games (live)	View of other coaches/scouts	Video highlights	5	4	4	3	4	4	4	3	Acceleration	Pace	Natural fitness	4	4	5	4	5	4	4	5	4	4	4	5	3	3	4	4	4	Motivation
Female	Women Division 1	Assistant Coach	3	5	1	2	3	College soccer specific knowledge	Playing experience	Scouting experience	5	2	2	2	2	2	2	Games (live)	Games (video)	Video highlights	4	4	4	2	2	3	3	3	Agility	Balance	Acceleration	2	3	5	4	4	4	4	4	4	5	3	5	5	4	4	4	4	Coachability
Male	Women Division 1	Assistant Coach,Recruiting Coordinator	3	4	3	2	4	College soccer specific knowledge	Scouting experience	Coaching experience	5	4	2	3	2	4	3	Games (live)	Video highlights	Games (video)	4	4	5	2	4	4	4	3	Natural fitness	Pace	Acceleration	3	4	5	4	3	4	4	3	3	4	3	4	3	4	5	3	5	Coachability
Female	Women Division 1	Associate Coach	4	5	3	4	5	Scouting experience	Coaching experience	College soccer specific knowledge	5	3	3	2	1	3	1	Games (live)	Video highlights	Games (video)	4	5	4	3	3	5	4	3	Pace	Agility	Stamina	4	4	5	4	4	4	4	4	4	4	4	4	4	5	5	5	5	Work rate
Male	Women Division 1	Head Coach	3	4	2	3	3	College soccer specific knowledge	Playing experience	Scouting experience	3	3	2	2	2	3	3	Games (live)	Games (video)	View of other coaches/scouts	4	4	3	3	4	4	4	3	Acceleration	Agility	Stamina	3	3	3	4	3	3	4	3	2	3	2	2	3	2	2	2	3	Commitment
Female	Women Division 1	Associate Coach,Recruiting Coordinator	5	5	4	3	4	College soccer specific knowledge	Coaching experience	Playing experience	5	3	3	2	2	4	3	Games (live)	Video highlights	Games (video)	4	4	5	5	5	5	5	4	Natural fitness	Strength	Agility	5	4	5	5	4	4	4	5	4	5	3	5	3	4	5	5	5	Coachability
Male	Women Division 1	Head Coach	4	4	4	3	4	College soccer specific knowledge	Coaching experience	Scouting experience	5	4	2	2	3	4	3	Games (live)	Video highlights	View of other coaches/scouts	4	4	4	2	3	4	4	4	Acceleration	Agility	Strength	3	5	5	4	5	5	5	5	3	3	5	5	5	5	5	5	5	Coachability
Male	Women Division 1	Associate Coach	5	4	4	3	4	College soccer specific knowledge	Coaching experience	Formal education	5	4	2	4	3	3	4	Games (live)	Games (video)	View of other coaches/scouts	5	5	5	3	4	5	4	4	Pace	Acceleration	Agility	3	4	5	5	5	4	4	5	4	5	4	5	4	4	5	5	5	Coachability
Male	Women Division 1	Head Coach	5	4	4	3	5	Scouting experience	Coaching experience	College soccer specific knowledge	5	5	3	2	2	3	4	Games (live)	Games (video)	View of other coaches/scouts	5	5	4	2	4	5	4	3	Acceleration	Pace	Natural fitness	5	5	4	4	4	5	5	5	4	5	4	5	5	4	4	5	5	Confidence
Female	Women Division 2	Graduate Assistant	3	4	4	4	3	Playing experience	College soccer specific knowledge	Coaching experience	5	3	3	3	4	3	4	Games (live)	Games (video)	View of other coaches/scouts	4	4	4	4	4	4	5	5	Natural fitness	Strength	Stamina	4	4	5	5	4	5	5	5	5	5	5	5	5	5	5	5	5	Confidence
Female	Women Division 2	Assistant Coach	3	4	2	4	3	College soccer specific knowledge	Scouting experience	Coaching experience	5	2	2	1	2	3	2	Games (live)	Video highlights	Social media clips	4	4	4	2	3	4	3	4	Strength	Acceleration	Agility	4	4	5	4	4	3	4	4	3	3	3	3	4	3	5	4	4	Resilient
Female	Women Division 2	Assistant Coach	4	5	4	3	4	College soccer specific knowledge	Coaching experience	Playing experience	4	4	2	3	2	5	5	Video highlights	View of other coaches/scouts	Games (live)	5	5	4	3	4	5	5	4	Agility	Acceleration	Stamina	4	4	5	4	4	4	4	4	4	4	4	4	5	4	4	4	5	Work rate
Male	Women Division 2	Assistant Coach	5	5	3	3	3	College soccer specific knowledge	Coaching experience	Scouting experience	4	5	2	4	3	4	3	Games (live)	Games (video)	Video highlights	4	3	3	2	4	4	4	4	Strength	Natural fitness	Pace	4	4	3	4	3	4	4	4	4	4	4	4	3	4	4	5	5	Winning mindset
Female	Women Division 2	Assistant Coach	3	3	2	5	2	Playing experience	Coaching experience	College soccer specific knowledge	4	3	3	3	2	4	3	Games (live)	Video highlights	Games (video)	3	3	4	2	4	3	3	4	Balance	Strength	Natural fitness	4	4	5	5	4	3	5	5	3	4	3	4	3	4	5	4	5	Determination
Female	Women Division 2	Head Coach	4	2	3	3	4	Coaching experience	Scouting experience	Formal education	4	5	2	4	2	3	2	Games (video)	Games (live)	Statistics	4	3	5	3	4	4	3	2	Balance	Acceleration	Pace	4	4	5	5	4	5	4	4	4	4		5	3	4	4	4	4	Composure
Female	Women Division 2	Assistant Coach	5	5	5	5	3	College soccer specific knowledge	Playing experience	Coaching experience	4	4	2	3	3	4	4	Games (live)	Games (video)	View of other coaches/scouts	3	4	4	3	4	3	4	4	Natural fitness	Strength	Stamina	5	5	5	5	5	5	5	5	5	5	5	5	5	5	5	5	5	Coachability
Male	Women Division 2	Assistant Coach,Recruiting Coordinator	5	5	3	3	3	College soccer specific knowledge	Coaching experience	Scouting experience	3	4	2	3	3	4	1	Games (video)	Video highlights	Games (live)	5	5	5	3	5	5	5	4	Natural fitness	Stamina	Pace	4	4	5	4	4	3	4	4	3	3	3	5	3	4	3	4	5	Work rate
Male	Women Division 2	Head Coach	5	5	4	4	4	College soccer specific knowledge	Coaching experience	Formal education	5	3	1	3	3	4	2	Games (live)	Video highlights	Games (video)	5	5	5	4	4	5	5	4	Pace	Stamina	Agility	4	4	5	5	5	4	5	5	5	5	4	5	4	5	5	5	4	Winning mindset
Female	Women Division 2	Assistant Coach	3	5	2	4	4	College soccer specific knowledge	Scouting experience	Playing experience	5	4	1	3	2	5	2	Games (live)	Games (video)	Video highlights	5	5	3	2	5	5	4	4	Natural fitness	Pace	Strength	3	5	5	4	4	5	5	5	3	4	4	4	4	4	5	4	5	Work rate
Male	Women Division 2	Assistant Coach	4	5	4	4	4	College soccer specific knowledge	Playing experience	Coaching experience	5	3	2	3	3	3	3	Games (live)	Games (video)	Video highlights	4	5	4	4	4	4	4	4	Agility	Pace	Strength	4	4	5	5	5	4	5	4	5	4	4	5	5	4	4	4	5	Coachability
Female	Women Division 2	Head Coach	3	4	3	4	5	Scouting experience	Coaching experience	Playing experience	5	3	3	2	2	2	3	Games (live)	Games (video)	View of other coaches/scouts	5	5	5	3	5	5	5	5	Pace	Acceleration	Agility	4	5	5	5	5	5	5	5	5	5	4	5	5	5	5	5	5	Confidence
Male	Women Division 2	Head Coach	4	4	2	3	4	Coaching experience	College soccer specific knowledge	Scouting experience	4	3	2	2	3	3	3	Games (live)	View of other coaches/scouts	Games (video)	3	3	2	2	4	4	3	3	Pace	Agility	Acceleration	3	3	4	3	3	3	4	3	3	3	3	4	2	3	3	3	4	Coachability
Female	Women Division 2	Head Coach	5	5	3	3	5	Coaching experience	Scouting experience	Playing experience	5	3	2	3	3	3	3	Games (live)	Games (video)	Statistics	5	4	4	4	5	4	5	4	Acceleration	Agility	Stamina	5	5	5	5	5	5	5	5	5	5	4	5	5	5	5	5	5	Confidence
Male	Women Division 2	Head Coach	4	5	4	4	5	Scouting experience	College soccer specific knowledge	Coaching experience	5	5	4	3	3	4	3	Games (live)	Games (video)	Video highlights	5	5	5	4	4	5	5	5	Acceleration	Agility	Balance	4	5	4	5	4	5	5	5	5	5	5	5	5	5	5	5	5	Winning mindset
Female	Women Division 2	Assistant Coach	4	5	4	4	4	Scouting experience	Formal education	College soccer specific knowledge	5	4	3	3	3	3	3	Games (live)	Games (video)	Statistics	4	4	3	3	3	4	4	4	Acceleration	Pace	Stamina	4	4	5	5	4	4	5	5	4	4	4	5	4	4	4	4	5	Coachability
Female	Women Division 2	Assistant Coach	4	4	3	3	5	Scouting experience	Coaching experience	College soccer specific knowledge	5	3	2	4	2	3	3	Games (live)	Statistics	Video highlights	3	5	3	4	4	4	4	3	Agility	Pace	Strength	4	4	5	4	4	5	4	4	3	5	4	4	5	5	5	5	5	Resilient
Male	Women Division 2	Head Coach	3	4	2	2	3	College soccer specific knowledge	Coaching experience	Scouting experience	5	4	2	2	3	4	4	Games (live)	Games (video)	Video highlights	4	4	3	3	3	4	4	3	Pace	Agility	Stamina	3	3	4	3	4	3	3	3	3	3	3	4	3	5	5	3	3	Resilient
Female	Women Division 2	GK Trainer	5	5	3	3	3	Coaching experience	Playing experience	College soccer specific knowledge	3	3	2	2	2	3	3	Games (live)	Games (video)	Video highlights	4	4	4	3	4	4	4	3	Pace	Stamina	Acceleration	4	4	5	4	4	5	5	4	4	4	4	5	4	5	4	5	5	Commitment
Female	Women Division 2	Head Coach	4	4	2	3	4	College soccer specific knowledge	Scouting experience	Coaching experience	4	4	2	2	3	4	3	Games (live)	Games (video)	Video highlights	4	4	4	4	5	5	5	4	Natural fitness	Pace	Acceleration	4	3	5	4	4	4	4	4	4	5	3	4	4	4	4	4	5	Work rate
Male	Women Division 2	Head Coach	3	4	2	3	4	College soccer specific knowledge	Scouting experience	Coaching experience	5	4	3	2	2	3	3	Games (live)	Games (video)	Video highlights	4	3	3	3	4	3	4	3	Natural fitness	Acceleration	Stamina	3	4	5	4	5	4	5	4	3	4	3	4	5	4	5	4	5	Work rate
Male	Women Division 2	Head Coach	3	4	3	3	4	Scouting experience	College soccer specific knowledge	Coaching experience	5	3	3	2	3	3	2	Games (live)	Games (video)	Testing (e.g., physical)	4	3	3	2	3	4	3	3	Pace	Acceleration	Agility	3	3	4	3	3	3	4	4	4	4	4	4	2	3	4	4	4	Commitment
Male	Women Division 2	Head Coach	1	3	3	4	1	Playing experience	Formal education	College soccer specific knowledge	5	4	1	4	3	4	4	Games (live)	Video highlights	View of other coaches/scouts	4	3	3	3	4	4	4	4	Natural fitness	Acceleration	Strength	4	4	5	3	3	3	5	4	4	5	3	5	4	4	4	5	5	Coachability
Female	Women Division 2	Assistant Coach	4	5	2	3	3	College soccer specific knowledge	Coaching experience	Scouting experience	5	4	3	3	2	4	3	Games (live)	Games (video)	Video highlights	4	4	4	2	3	4	4	4	Agility	Strength	Pace	3	4	5	4	4	4	5	5	3	5	3	4	3	3	4	4	4	Coachability
Male	Women Division 2	Head Coach	2	5	2	4	5	Scouting experience	College soccer specific knowledge	Playing experience	5	3	2	1	3	3	4	Games (live)	View of other coaches/scouts	Video highlights	5	4	3	3	3	5	5	4	Pace	Strength	Stamina	5	3	4	5	4	5	5	3	3	5	3	3	4	3	3	4	5	Commitment
Female	Women Division 2	Graduate Assistant Goalkeeper Coach	4	4	4	4	4	Coaching experience	Playing experience	College soccer specific knowledge	5	5	2	3	2	3	3	Games (live)	Games (video)	Video highlights	4	4	4	3	5	5	5	4	Stamina	Strength	Natural fitness	3	4	5	5	5	4	5	5	5	3	3	4	5	4	5	4	5	Coachability
Male	Women Division 2	Assistant Coach,Recruiting Coordinator	3	5	2	5	4	College soccer specific knowledge	Playing experience	Scouting experience	3	4	3	4	3	5	3	Video highlights	Games (video)	Statistics	5	4	4	2	5	5	5	4	Pace	Acceleration	Stamina	4	4	5	5	5	5	5	4	4	4	5	4	4	4	5	5	5	Winning mindset
Male	Women Division 2	Head Coach	5	3	2	3	5	Coaching experience	Scouting experience	College soccer specific knowledge	5	3	2	3	3	3	3	Games (live)	Games (video)	Video highlights	5	5	4	3	4	5	5	4	Pace	Agility	Acceleration	4	4	5	4	4	4	5	5	3	4	3	5	4	3	4	5	5	Commitment
Male	Women Division 2	Head Coach	4	5	3	2	4	College soccer specific knowledge	Coaching experience	Scouting experience	4	4	1	3	2	4	3	Games (live)	Games (video)	Video highlights	4	4	3	2	3	4	4	3	Acceleration	Pace	Stamina	3	3	4	4	5	4	4	3	4	3	4	4	5	4	4	4	5	Concentration
Female	Women Division 2	Head Coach	3	5	2	3	5	Scouting experience	College soccer specific knowledge	Coaching experience	3	3	2	2	1	4	4	Video highlights	View of other coaches/scouts	Games (live)	4	4	3	2	3	4	3	3	Acceleration	Agility	Strength	4	4	4	3	3	3	4	3	3	3	3	4	3	4	4	4	4	Winning mindset
Female	Women Division 2	Assistant Coach	1	3	4	5	1	Playing experience	Formal education	College soccer specific knowledge	5	3	2	3	5	3	3	Games (live)	Testing (e.g., physical)	View of other coaches/scouts	5	5	4	3	4	4	5	4	Acceleration	Agility	Stamina	3	4	5	4	4	3	5	4	3	4	3	4	5	4	4	3	5	Work rate
Female	Women Division 2	Head Coach	5	4	3	3	5	Coaching experience	Scouting experience	College soccer specific knowledge	5	4	2	3	3	4	5	Games (live)	Games (video)	Video highlights	5	5	4	4	4	5	3	4	Pace	Agility	Acceleration	2	5	5	4	4	5	5	4	4	5	4	4	4	5	4	5	5	Work rate
Male	Women Division 2	Associate Coach	3	4	2	5	4	Scouting experience	Playing experience	Coaching experience	5	4	3	3	3	4	3	Games (live)	Games (video)	Video highlights	4	4	3	2	3	3	4	3	Agility	Acceleration	Stamina	3	5	4	5	5	5	4	5	3	4	3	3	4	5	3	5	5	Confidence
Male	Women Division 2	Assistant Coach	4	3	3	3	3	Coaching experience	College soccer specific knowledge	Scouting experience	5	5	3	3	2	3	3	Games (live)	Games (video)	Video highlights	4	4	4	3	3	3	4	3	Stamina	Acceleration	Pace	4	4	4	4	4	4	4	4	3	5	3	3	3	3	4	4	5	Grit
Female	Women Division 2	Assistant Coach	5	4	3	4	5	College soccer specific knowledge	Scouting experience	Coaching experience	5	2	2	2	4	2	3	Games (live)	Testing (e.g., physical)	View of other coaches/scouts	5	4	4	3	3	4	5	5	Stamina	Acceleration	Strength	3	3	5	5	4	4	5	3	3	3	5	4	4	4	4	5	5	Coachability
Male	Women Division 2	Assistant Coach	3	4	1	2	5	Scouting experience	College soccer specific knowledge	Coaching experience	5	3	1	1	2	3	4	Games (live)	View of other coaches/scouts	Games (video)	5	5	3	2	3	5	3	3	Acceleration	Agility	Pace	5	4	4	3	4	4	5	4	3	4	2	4	3	3	4	5	4	Winning mindset
Male	Women Division 2	Head Coach	5	5	3	5	5	Scouting experience	Playing experience	Coaching experience	5	4	4	5	5	5	2	Games (live)	Video highlights	Testing (e.g., physical)	5	5	5	3	5	5	5	5	Natural fitness	Acceleration	Agility	5	5	5	5	5	5	5	5	3	5	5	5	3	5	5	5	5	Bravery
Male	Women Division 2	Assistant Coach	5	5	4	3	3	College soccer specific knowledge	Coaching experience	Scouting experience	5	4	2	2	2	3	3	Games (live)	Games (video)	Video highlights	4	4	4	3	3	4	4	3	Acceleration	Stamina	Natural fitness	5	5	5	5	5	5	5	5	5	5	5	5	5	5	5	5	5	Grit
Male	Women Division 2	Assistant Coach	4	5	3	5	4	Scouting experience	College soccer specific knowledge	Coaching experience	5	4	2	3	3	3	4	Games (live)	View of other coaches/scouts	Games (video)	3	3	3	3	4	4	5	4	Stamina	Pace	Strength	4	4	5	4	4	4	5	4	3	4	3	4	4	3	5	4	5	Coachability
Female	Women Division 2	Assistant Coach	4	5	2	4	4	College soccer specific knowledge	Coaching experience	Scouting experience	5	4	3	2	1	5	2	Games (live)	Video highlights	Games (video)	4	4	3	1	4	4	5	4	Stamina	Natural fitness	Acceleration	4	5	5	5	4	5	4	4	4	5	5	5	4	4	4	4	5	Work rate
Male	Women Division 2	Grad Assistant	5	5	5	5	5	Coaching experience	College soccer specific knowledge	Scouting experience	5	5	3	2	3	3	5	Games (live)	Games (video)	Video highlights	4	4	4	4	5	4	4	4	Natural fitness	Pace	Strength	3	3	5	5	5	5	5	5	5	5	5	5	5	5	5	5	5	Coachability
Male	Women Division 2	Assistant Coach	3	5	3	3	4	College soccer specific knowledge	Coaching experience	Playing experience	5	3	2	4	4	4	3	Games (live)	Games (video)	Video highlights	3	4	4	3	3	4	4	3	Balance	Pace	Agility	3	4	5	4	4	4	5	5	4	5	4	4	5	5	5	4	5	Work rate
Female	Women Division 2	Head Coach	5	5	3	5	4	Coaching experience	College soccer specific knowledge	Playing experience	5	3	1	4	4	3	3	Games (live)	Games (video)	Testing (e.g., physical)	4	5	4	3	5	5	5	5	Pace	Strength	Stamina	3	4	5	4	3	5	5	4	3	3	5	5	3	4	4	5	5	Work rate
Female	Women Division 2	Assistant Coach	4	4	2	4	5	College soccer specific knowledge	Scouting experience	Playing experience	4	3	2	3	2	3	3	Games (live)	Video highlights	View of other coaches/scouts	4	3	3	3	4	4	4	3	Natural fitness	Stamina	Pace	3	3	5	3	4	4	3	3	3	4	4	3	4	4	4	3	4	Coachability
Female	Women Division 2	Assistant Coach	4	5	4	5	4	College soccer specific knowledge	Playing experience	Coaching experience	3	4	3	3	3	4	4	Games (live)	Games (video)	Statistics	4	4	4	3	3	4	4	4	Pace	Strength	Agility	3	5	5	5	5	5	5	5	5	5	5	5	5	5	5	4	5	Work rate
Female	Women Division 2	Head Coach	2	3	3	5	3	Playing experience	College soccer specific knowledge	Formal education	5	5	2	4	2	4	3	Games (live)	Games (video)	Video highlights	4	4	3	3	4	4	5	5	Stamina	Strength	Agility	4	3	5	4	4	4	5	5	4	5	4	4	5	4	5	4	5	Coachability
Female	Women Division 2	Assistant Coach,Recruiting Coordinator	5	5	2	3	4	College soccer specific knowledge	Coaching experience	Scouting experience	5	4	2	2	2	4	4	Games (live)	Games (video)	Video highlights	4	4	4	2	4	4	4	5	Natural fitness	Strength	Pace	4	4	5	4	4	4	5	5	4	5	3	4	5	4	4	5	5	Determination
Male	Women Division 2	Assistant Coach	5	5	4	5	3	Playing experience	Coaching experience	College soccer specific knowledge	5	3	2	2	3	3	3	Games (live)	Games (video)	View of other coaches/scouts	4	4	4	3	3	3	4	3	Agility	Stamina	Balance	3	3	5	5	4	3	5	5	5	4	4	4	4	4	4	4	5	Coachability
Female	Women Division 2	Assistant Coach	5	4	4	4	4	Coaching experience	Scouting experience	College soccer specific knowledge	5	3	1	3	2	3	4	Games (live)	View of other coaches/scouts	Statistics	5	3	4	2	2	4	4	4	Acceleration	Balance	Strength	4	5	4	4	4	4	5	4	4	5	4	4	4	4	4	5	5	Commitment
Female	Women Division 2	Assistant Coach,Recruiting Coordinator	5	5	4	3	5	Coaching experience	College soccer specific knowledge	Scouting experience	5	4	3	3	4	3	3	Games (live)	Games (video)	Testing (e.g., physical)	5	5	4	3	4	5	5	4	Pace	Acceleration	Stamina	4	4	5	5	3	4	5	5	4	4	4	5	5	5	5	5	5	Coachability
Female	Women Division 2	Assistant Coach,Recruiting Coordinator	5	5	3	3	5	College soccer specific knowledge	Scouting experience	Coaching experience	5	4	3	3	4	3	3	Games (live)	Games (video)	Testing (e.g., physical)	5	4	4	3	4	5	4	4	Pace	Acceleration	Stamina	3	3	5	4	4	4	5	5	5	4	4	5	5	5	5	5	5	Coachability
Male	Women Division 2	Assistant Coach	4	5	3	3	5	Coaching experience	College soccer specific knowledge	Scouting experience	4	4	2	3	4	4	4	Games (live)	Games (video)	Video highlights	4	5	4	5	5	4	4	4	Agility	Jumping reach	Natural fitness	4	5	5	5	5	4	5	5	4	5	3	5	3	5	4	5	5	Determination
Female	Women Division 2	Head Coach	4	4	3	3	4	College soccer specific knowledge	Coaching experience	Scouting experience	5	3	2	4	4	3	5	Games (live)	View of other coaches/scouts	Games (video)	4	3	3	3	4	4	4	3	Pace	Stamina	Acceleration	5	5	5	3	4	3	5	5	4	5	3	4	3	4	5	5	5	Winning mindset
Male	Women Division 2	Assistant Coach,Recruiting Coordinator	4	3	4	4	4	Scouting experience	Coaching experience	Playing experience	3	3	2	4	4	4	3	Video highlights	Statistics	Testing (e.g., physical)	5	4	4	3	4	5	5	4	Acceleration	Pace	Stamina	5	5	5	4	3	5	5	5	4	4	5	4	4	5	5	5	5	Winning mindset
[truncated: 63 more columns]

## Sheet: Mens
Gender	Division	Role	Coaching experience	College soccer specific knowledge	Formal education	Playing experience	Scouting experience	Most important attribute	Second most important attribute	Third most important attribute	Games (live)	Games (video)	Social media clips	Statistics	Testing	Video highlights	View of other coaches/scouts	Most important method	Second most important method	Third most important method	Acceleration	Agility	Balance	Jumping reach	Natural fitness	Pace	Stamina	Strength	Most important attribute	Second most important attribute	Third most important attribute	Aggression	Bravery	Coachability	Composure	Concentration	Confidence	Commitment	Determination	Goal-orientated	Grit	Leadership	Motivation	Personality	Positive mindset	Resilient	Winning mindset	Work rate	Most important attribute
Male	Men Division 1	Head Coach	4	4	3	5	5	Scouting experience	Playing experience	College soccer specific knowledge	5	3	1	3	3	3	3	Games (live)	Games (video)	View of other coaches/scouts	4	4	4	3	4	4	3	3	Agility	Pace	Acceleration	4	4	4	3	3	4	4	4	3	5	3	4	3	4	4	4	5	Grit
Male	Men Division 1	Head Coach	4	5	3	4	3	College soccer specific knowledge	Coaching experience	Scouting experience	5	3	2	2	2	3	3	Games (live)	Games (video)	Video highlights	4	4	4	2	4	4	4	4	Stamina	Pace	Balance	4	4	4	4	4	4	4	4	3	4	4	4	3	4	4	4	4	Commitment
Male	Men Division 1	Head Coach	4	4	5	4	4	College soccer specific knowledge	Coaching experience	Scouting experience	4	3	2	3	3	5	2	Games (live)	Video highlights	Statistics	5	4	4	4	5	5	5	4	Natural fitness	Pace	Acceleration	3	4	5	3	4	3	4	4	3	4	3	3	5	5	4	5	5	Bravery
Male	Men Division 1	Assistant Coach	4	5	3	3	4	College soccer specific knowledge	Scouting experience	Coaching experience	5	4	1	3	2	4	5	Games (live)	Games (video)	View of other coaches/scouts	4	3	3	3	3	5	4	3	Pace	Acceleration	Stamina	4	3	5	3	3	3	4	4	5	4	5	3	3	5	3	5	4	Positive mindset
Male	Men Division 1	Assistant Coach	3	4	4	1	3	College soccer specific knowledge	Coaching experience	Playing experience	5	3	1	2	2	3	5	Games (live)	View of other coaches/scouts	Video highlights	4	4	4	4	4	4	4	4	Pace	Strength	Stamina	4	4	4	4	4	4	4	4	4	4	4	4	4	4	4	4	4	Determination
Male	Men Division 1	Head Coach	3	5	1	3	4	College soccer specific knowledge	Scouting experience	Coaching experience	5	4	1	3	2	4	4	Games (live)	Games (video)	View of other coaches/scouts	3	3	3	1	3	4	3	3	Pace	Stamina	Natural fitness	2	3	5	3	3		5	3	3	3	3	5	5	3	3	3	5	Coachability
Male	Men Division 1	Assistant Coach	5	5	1	1	3	College soccer specific knowledge	Coaching experience	Scouting experience	5	4	1	3	3	3	4	Games (live)	View of other coaches/scouts	Games (video)	4	3	3	3	4	4	4	3	Pace	Natural fitness	Stamina	3	3	5	4	5	4	5	5	4	5	4	4	4	3	5	5	5	Work rate
Male	Men Division 1	Associate Coach	3	4	1	3	3	College soccer specific knowledge	Coaching experience	Scouting experience	5	4	2	3	3	4	2	Games (live)	Video highlights	Games (video)	4	4	4	2	4	4	4	4	Pace	Stamina	Strength	5	3	4	4	4	5	5	5	3	5	4	4	4	3	5	5	5	Grit
Male	Men Division 1	Assistant Coach	4	5	3	1	4	College soccer specific knowledge	Coaching experience	Scouting experience	5	4	2	3	3	3	2	Games (live)	Games (video)	Video highlights	4	4	4	3	5	4	4	4	Natural fitness	Agility	Balance	5	5	5	5	5	5	5	5	5	5	5	5	5	5	5	5	5	Commitment
Male	Men Division 1	Head Coach	4	5	3	4	5	College soccer specific knowledge	Scouting experience	Coaching experience	5	4	2	3	3	4	3	Games (live)	Games (video)	Video highlights	5	4	4	4	5	4	5	4	Pace	Stamina	Acceleration	5	5	5	5	5	5	5	5	5	5	4	5	5	4	5	5	5	Coachability
Male	Men Division 1	Assistant Coach,Recruiting Coordinator	4	5	3	5	3	College soccer specific knowledge	Playing experience	Coaching experience	4	4	1	2	3	4	2	Games (live)	Games (video)	Video highlights	5	4	3	3	4	5	4	3	Pace	Acceleration	Stamina	2	3	5	5	5	5	4	4	4	4	5	3	3	4	4	4	5	Confidence
Male	Men Division 1	Head Coach	3	4	3	4	5	Scouting experience	College soccer specific knowledge	Coaching experience	5	4	2	2	3	3	3	Games (live)	Games (video)	Testing (e.g., physical)	4	4	4	4	4	4	4	4	Stamina	Natural fitness	Strength	3	3	5	5	5	4	5	5	3	5	5	3	3	5	5	4	3	Grit
Male	Men Division 1	Head Coach	3	5	3	1	5	College soccer specific knowledge	Scouting experience	Coaching experience	5	3	1	2		3	3	Games (live)	Games (video)	Testing (e.g., physical)	4	4	3		3	5	5	3	Pace	Strength	Acceleration	3	4	4	5	5	5	5	5	2	4	3	4	4	4	5	5	4	Winning mindset
Male	Men Division 1	Head Coach	4	5	3	3	4	College soccer specific knowledge	Scouting experience	Coaching experience	5	5	2	4	4	4	3	Games (live)	Games (video)	Statistics	4	4	4	3	4	4	4	4	Stamina	Acceleration	Pace	3	4	5	4	4	5	5	5	4	5	5	5	5	5	5	5	5	Grit
Male	Men Division 1	Assistant Coach	4	4	3	1	4	Coaching experience	Scouting experience	College soccer specific knowledge	5	4	2	3	2	4	4	Games (live)	View of other coaches/scouts	Games (video)	3	3	3	3	3	3	3	3	Balance	Pace	Stamina	3	3	4	4	4	3	4	4	3	4	3	4	4	4	4	4	4	Coachability
Male	Men Division 1	Assistant Coach,Recruiting Coordinator	4	3	3	3	3	Scouting experience	College soccer specific knowledge	Playing experience	5	4	1	3	2	4	2	Games (live)	Games (video)	Statistics	4	5	5	4	4	4	5	4	Agility	Stamina	Strength	3	4	5	4	4	3	5	5	4	5	3	5	5	4	5	5	5	Grit
Male	Men Division 1	Head Coach	3	4	1	3	3	College soccer specific knowledge	Scouting experience	Coaching experience	4	4	2	3	3	3	2	Games (live)	Video highlights	Statistics	4	3	3	3	3	4	4	3	Pace	Stamina	Natural fitness	3	4	3	3	3	4	5	5	3	5	3	4	5	3	3	4	5	Commitment
Male	Men Division 1	Assistant Coach	5	5	4	5	5	Coaching experience	Playing experience	Scouting experience	5	5	1	3	3	4	4	Games (live)	Games (video)	Video highlights	5	5	5	3	5	5	5	5	Natural fitness	Strength	Pace	5	5	5	5	5	5	5	5	5	5	5	5	5	5	5	5	5	Resilient
Male	Men Division 1	Head Coach	4	4	4	3	3	College soccer specific knowledge	Coaching experience	Playing experience	4	4	2	3	2	3	2	Games (video)	Video highlights	View of other coaches/scouts	3	3	3	2	3	3	3	3	Agility	Pace	Natural fitness	3	3	5	3	4	3	5	5	3	3	4	4	4	4	4	5	5	Coachability
Male	Men Division 1	Head Coach	3	4	1	3	4	College soccer specific knowledge	Scouting experience	Coaching experience	5	4	1	2	2	4	4	Games (live)	Games (video)	Video highlights	5	4	3	2	3	4	5	2	Acceleration	Stamina	Pace	3	4	5	4	4	4	5	4	3	3	4	5	3	5	4		5	Coachability
Male	Men Division 1	Head Coach	3	4	3	3	4	College soccer specific knowledge	Scouting experience	Coaching experience	5	4	2	3	4	3	4	Games (live)	View of other coaches/scouts	Games (video)	4	4	4	2	4	4	4	3	Stamina	Balance	Agility	4	4	5	4	4	4	5	5	4	5	4	5	5	4	5	5	5	Determination
Male	Men Division 1	Head Coach	3	3	1	3	3	College soccer specific knowledge	Scouting experience	Coaching experience	5	3	2	1	2	3	2	Games (live)	Video highlights	Games (video)	5	5	5	5	5	5	5	5	Pace	Stamina	Strength	5	5	5	5	5	5	5	5	5	5	5	5	5	5	5	5	5	Work rate
Male	Men Division 1	Assistant Coach,Recruiting Coordinator	3	4	3	3	3	College soccer specific knowledge	Coaching experience	Scouting experience	4	3	2	2	2	3	3	Games (video)	Video highlights	View of other coaches/scouts	3	3	3	2	3	4	4	2	Stamina	Pace	Acceleration	3	3	3	3	3	3	3	3	3	3	3	3	3	3	3	3	3	Coachability
Male	Men Division 1	Assistant Coach,Recruiting Coordinator	4	5	3	3	4	Scouting experience	College soccer specific knowledge	Playing experience	5	4	2	3	3	4	3	Games (live)	Games (video)	Video highlights	5	3	4	3	4	5	4	4	Pace	Stamina	Natural fitness	3	4	4	4	3	4	4	4	4	5	4	4	3	4	3	4	4	Coachability
Male	Men Division 1	Head Coach	4	4	3	3	4	Scouting experience	College soccer specific knowledge	Coaching experience	5	4	2	3	2	3	3	Games (live)	Games (video)	Statistics	4	4	4	4	5	4	5	4	Stamina	Balance	Pace	5	5	5	5	5	5	5	5	5	5	5	5	5	5	5	5	5	Grit
Male	Men Division 1	Assistant Coach	4	4	3	1	4	Scouting experience	Coaching experience	College soccer specific knowledge	5	3	2	3	3	4	4	Games (live)	View of other coaches/scouts	Games (video)	3	3	4	3	3	3	3	3	Balance	Pace	Stamina	4	4	5	5	4	4	4	4	4	4	5	5	5	5	5	4	5	Coachability
Male	Men Division 1	Assistant Coach	4	4	4	4	4	College soccer specific knowledge	Scouting experience	Coaching experience	4	3	3	4	2	3	3	Games (live)	Video highlights	Games (video)	4	4	4	4	4	4	4	4	Agility	Pace	Strength	4	4	4	4	4	4	4	4	4	4	4	4	4	4	4	4	4	Coachability
Male	Men Division 1	Associate Coach,Recruiting Coordinator	3	3	1	1	4	Scouting experience	College soccer specific knowledge	Coaching experience	4	4	1	2	3	3	2	Games (live)	Games (video)	Statistics	4	3	3	3	4	4	4	3	Pace	Natural fitness	Acceleration	2	4	3	3	4	3	5	4	4	5	3	3	3	3	5	3	5	Grit
Male	Men Division 1	Head Coach	4	4	4	4	4	Coaching experience	Scouting experience	College soccer specific knowledge	5	4	3	3	3	4	4	Games (live)	Games (video)	Video highlights	4	4	4	4	4	4	4	4	Natural fitness	Agility	Balance	4	4	5	4	4	4	5	4	4	4	4	4	4	4	4	5	5	Commitment
Male	Men Division 1	Head Coach	5	5	3	4	4	Coaching experience	College soccer specific knowledge	Scouting experience	4	4	2	3	4	3	4	Games (live)	Games (video)	View of other coaches/scouts	4	4	5	4	5	4	5	4	Natural fitness	Stamina	Balance	4	4	4	4	4	4	5	5	4	5	4	5	4	4	5	5	5	Grit
Male	Men Division 1	Associate Coach	4	5	3	3	4	College soccer specific knowledge	Coaching experience	Scouting experience	5	4	2	3	1	3	3	Games (live)	Games (video)	Video highlights	4	5	5	2	3	4	3	3	Balance	Agility	Pace	3	4	4	4	4	4	4	4	3	5	3	5	3	3	4	3	5	Grit
Male	Men Division 1	Head Coach	3	4	3	3	4	College soccer specific knowledge	Coaching experience	Scouting experience	5	5	2	3	3	3	3	Games (live)	Games (video)	View of other coaches/scouts	4	4	5	4	5	4	5	4	Stamina	Balance	Pace	4	4	4	4	4	4	4	4	4	4	4	4	4	4	5	4	5	Resilient
Male	Men Division 1	Associate Coach	4	5	4	3	3	Scouting experience	Formal education	College soccer specific knowledge	5	4	1	4	3	3	4	Games (live)	Games (video)	Statistics	4	4	4	2	3	5	3	3	Pace	Acceleration	Stamina	3	5	5	5	5	5	5	4	4	5	3	3	3	5	5	5	5	Bravery
Male	Men Division 2	Head Coach	4	4	3	3	3	Coaching experience	Playing experience	College soccer specific knowledge	3	3	2	4	3	3	4	View of other coaches/scouts	Games (live)	Statistics	4	3	3	3	3	4	4	4	Pace	Strength	Acceleration	3	3	3	3	4	4	3	3	3	3	3	4	3	4	3	3	4	Work rate
Male	Men Division 2	Co-Head Coach	5	3	3	3	4	Coaching experience	Playing experience	Coaching experience	4	3	3	3	3	3	3	Games (live)	Statistics	View of other coaches/scouts	4	5	5	4	4	5	5	5	Strength	Agility	Balance	5	4	5	5	5	5	5	5	5	5	5	5	5	5	5	5	5	Coachability
Male	Men Division 2	Assistant Coach	1	3	2	1	1	College soccer specific knowledge	Scouting experience	Playing experience	5	3	1	2	2	3	2	Games (live)	Games (video)	Video highlights	3	3	3	2	2	3	3	3	Acceleration	Pace	Stamina	2	3	3	3	4	3	5	4	3	1	3	5	2	3	3	3	3	Commitment
Male	Men Division 2	Assistant Coach	3	4	3	3	3	College soccer specific knowledge	Coaching experience	Scouting experience	5	4	2	3	3	3	4	Games (live)	Games (video)	View of other coaches/scouts	4	3	3	3	4	4	4	4	Strength	Pace	Natural fitness	3	4	4	4	4	4	4	4	4	4	4	4	4	4	4	4	4	Coachability
Male	Men Division 2	Head Coach	4	4	4	3	5	Scouting experience	College soccer specific knowledge	Coaching experience	5	4	4	4	3	5	4	Games (live)	Video highlights	View of other coaches/scouts	4	4	4	4	4	4	4	4	Natural fitness	Strength	Acceleration	4	4	5	5	5	5	5	5	5	5	4	5	4	4	4	5	5	Work rate
Male	Men Division 2	Assistant Coach	4	4	3	4	4	College soccer specific knowledge	Coaching experience	Playing experience	5	4	3	3	3	3	3	Games (live)	Games (video)	View of other coaches/scouts	3	4	4	3	3	4	4	3	Agility	Natural fitness	Balance	3	4	5	5	5	4	4	4	3	4	4	4	4	4	4	5	5	Composure
Male	Men Division 2	Head Coach	3	5	3	3	3	College soccer specific knowledge	Scouting experience	Coaching experience	4	5	1	3	1	5	3	Games (video)	Video highlights	Games (live)	3	3	3	3	4	3	5	4	Stamina	Strength	Agility	4	4	5	4	5	4	5	4	4	4	3	5	4	4	4	5	5	Coachability
Male	Men Division 2	Head Coach	3	5	3	4	5	Scouting experience	Playing experience	College soccer specific knowledge	5	4	3	4	3	4		Games (live)	Games (video)	Statistics	4	4	4	3	4	5	4	4	Pace	Acceleration	Stamina	3	4	5	5	5	5	5	5	4	4	5	4	5	5	5	5	4	Coachability
Male	Men Division 2	Assistant Coach	4	5	1	1	1	College soccer specific knowledge	Coaching experience	Playing experience	4	3	1	2	2	3	5	View of other coaches/scouts	Games (live)	Video highlights	5	5	5	5	5	5	5	5	Stamina	Pace	Balance	4	4	5	5	4	5	5	5	3	5	4	5	5	5	5	5	5	Motivation
Male	Men Division 2	Assistant Coach,Other	4	4	3	5	1	Playing experience	College soccer specific knowledge	Coaching experience	5	3	1	3	2	4	3	Games (live)	Games (video)	Video highlights	4	4	4	4	4	4	4	4	Stamina	Strength	Agility	4	4	5	4	4	4	5	4	4	5	4	4	3	4	4	4	5	Coachability
Male	Men Division 2	Head Coach	4	5	3	4	5	Coaching experience	Scouting experience	Playing experience	5	2	1	1	2	2	3	Games (live)	View of other coaches/scouts	Video highlights	4	4	3	2	4	5	5	3	Stamina	Pace	Agility	4	4	5	5	4	5	5	5	3	4	5	4	4	4	3	4	5	Work rate
Male	Men Division 2	Head Coach		4				College soccer specific knowledge	Coaching experience	Playing experience	5							Games (live)	Games (video)	View of other coaches/scouts	5								Pace	Acceleration	Strength	4																	Coachability
Male	Men Division 2	Head Coach,Recruiting Coordinator	3	5	1	1	1	College soccer specific knowledge	Coaching experience	Scouting experience	5	3	1	2	2	2	4	Games (live)	View of other coaches/scouts	Games (video)	3	4	4	3	5	3	4	4	Natural fitness	Agility	Strength	4	4	5	3	3	3	3	4	3	5	4	3	5	4	5	5	5	Work rate
Male	Men Division 2	Assistant Coach,Recruiting Coordinator,Co-Head Coach	4	5	3	4	4	College soccer specific knowledge	Coaching experience	Scouting experience	5	4	3	3	2	4	3	Games (live)	Video highlights	Games (video)	3	4	4	3	4	3	4	3	Natural fitness	Stamina	Agility	3	5	4	5	5	5	5	4	4	4	3	4	4	5	5	5	5	Positive mindset
Male	Men Division 2	Head Coach	4	5	4	4	4	College soccer specific knowledge	Coaching experience	Scouting experience	4	2	3	2	3	3	2	Games (live)	Video highlights	View of other coaches/scouts	4	3	3	3	4	4	5	4	Pace	Strength	Natural fitness	4	4	5	5	5	4	5	4	5	3	3	4	4	4	4	4	4	Aggression
Male	Men Division 2	Assistant Coach	3	4	2	3	3	College soccer specific knowledge	Playing experience	Coaching experience	5	3	2	3	3	2	3	Games (live)	Statistics	Testing (e.g., physical)	4	3	3	2	3	4	4	3	Pace	Stamina	Acceleration	4	4	5	5	4	5	3	3	3	5	5	3	5	5	3	4	5	Work rate
Male	Men Division 2	Assistant Coach	1	1	4	5	2	Playing experience	Formal education	College soccer specific knowledge	5	5	2	5	4	5	5	Games (live)	Statistics	View of other coaches/scouts	3	4	4	3	5	3	5	3	Natural fitness	Stamina	Agility	4	5	5	5	5	5	5	5	4	5	3	5	5	5	5	4	5	Resilient
Male	Men Division 2	Head Coach	5	5	4	3	4	College soccer specific knowledge	Scouting experience	Coaching experience	5	4	3	4	3	3	3	Games (live)	Games (video)	Video highlights	5	4	4	3	3	5	5	4	Pace	Acceleration	Stamina	4	5	5	5	5	5	5	5	5	4	4	4	5	5	5	5	5	Coachability
Male	Men Division 2	Assistant Coach	5	5	3	5	5	College soccer specific knowledge	Playing experience	Scouting experience	4	4	5	5	2	5	5	Video highlights	View of other coaches/scouts	Games (live)	3	3	4	2	5	3	5	4	Natural fitness	Stamina	Balance	3	5	5	5	5	5	5	5	5	5	5	5	5	5	5	5	5	Commitment
Male	Men Division 2	Head Coach	4	5	4	4	5	College soccer specific knowledge	Coaching experience	Formal education	5	4	2	3	2	4	2	Games (live)	Video highlights	Games (video)	4	3	3	2	3	4	5	4	Natural fitness	Pace	Acceleration	3	3	5	4	4	4	5	4	4	5	4	5	4	5	4	5	5	Coachability
Male	Men Division 2	Head Coach	5	5	5	4	4	Coaching experience	Scouting experience	Playing experience	5	4	3	4	4	4	5	Games (live)	Video highlights	Video highlights	5	4	4	3	4	4	4	4	Acceleration	Strength	Balance	5	5	5	5	5	5	5	5	5	5	5	5	5	5	5	5	5	Confidence
Male	Men Division 2	Assistant Coach	2	3	2	4	5	Scouting experience	Playing experience	College soccer specific knowledge	5	4	1	2	3	4	3	Games (live)	Video highlights	Games (video)	5	4	3	2	3	5	4	5	Pace	Strength	Stamina	4	4	5	5	5	4	5	4	4	4	3	4	5	5	5	5	5	Positive mindset
Male	Men Division 2	Head Coach	5	5	4	3	3	Playing experience	College soccer specific knowledge	Scouting experience	4	3	2	4	3	4	1	Games (live)	Games (video)	Statistics	3	4	5	2	3	5	4	4	Balance	Pace	Strength	3	5	5	4	4	4	5	5	4	5	3	4	4	4	4	4	5	Bravery
Male	Men Division 2	Assistant Coach	3	5	3	4	3	College soccer specific knowledge	Playing experience	Coaching experience	5	4	3	3	2	3	3	Games (live)	Games (video)	Video highlights	4	4	4	4	4	4	4	4	Pace	Stamina	Natural fitness	3	3	5	4	5	3	3	3	3	4	3	3	4	3	4	5	5	Work rate
Male	Men Division 2	Head Coach	4	4	1	4	4	College soccer specific knowledge	Scouting experience	Coaching experience	3	5	1	3	1	4	2	Games (video)	Video highlights	Games (live)	4	4	4	3	3	3	4	4	Stamina	Agility	Balance	3	3	5	4	4	4	5	5	4	4	3	4	4	4	4	5	5	Coachability
Male	Men Division 2	Head Coach	4	5	5	4	4	College soccer specific knowledge	Coaching experience	Formal education	5	3	1	3	2	4	3	Games (live)	Video highlights	Statistics	3	3	3	3	4	4	4	3	Natural fitness	Stamina	Pace	3	3	5	3	3	4	5	3	4	4	4	5	5	5	4	5	4	Coachability
Male	Men Division 2	Assistant Coach,Recruiting Coordinator	4	5	3	3	5	College soccer specific knowledge	Coaching experience	Scouting experience	5	4	2	3	3	3	3	Games (live)	Games (video)	Statistics	4	4	4	3	4	4	4	4	Natural fitness	Stamina	Pace	3	4	5	5	5	5	5	5	5	4	4	4	4	4	5	4	5	Work rate
Male	Men Division 2	Assistant Coach	5	5	1	1	5	College soccer specific knowledge	Coaching experience	Scouting experience	5	3	3	4	3	5	3	Games (live)	Video highlights	Statistics	4	3	4	4	3	4	5	3	Stamina	Pace	Acceleration	4	5	5	5	4	5	5	5	5	5	3	5	3	4	4	5	5	Work rate
Male	Men Division 2	Head Coach	3	4	3	1	3	College soccer specific knowledge	Scouting experience	Coaching experience	4	4	2	1	2	3	3	Games (live)	Video highlights	Games (video)	3	3	3	2	3	3	3	3	Natural fitness	Pace	Agility	3	3	5	3		3	3	3	3	4	3	3	3	3	3	3	4	Coachability
[truncated: 63 more columns]
